# Supplementary material for: Integrating single-cell transcriptomics and whole-genome CRISPR CAS9 screen identifies a cell cluster associated with tumor dependency in triple-negative breast cancer
Source: Front Oncol. 2025 Oct 17;15:1705923. doi: 10.3389/fonc.2025.1705923 (PMC12575124; doi:10.3389/fonc.2025.1705923)
Supplement: Supplementary file 1 [file Table1.xlsx]

## Sheet: Sheet2
Table S1 oligonucleotide sequences of siRNA targeting TONSL
SIRNA-1	AAUAGGUCCUCGUAAAGGUGG(5’-3’)
SIRNA-2	AAGAAGAGCUUGGAGCCGUGG(5’-3’)

## Sheet: Table S2
Table S2. COX regression results of four genes
gene	HR	z	pvalue	lower	upper
RFC3	1.00571	2.3056	0.0211332	1.00085	1.01059
TONSL	1.0425	2.26069	0.0237787	1.00555	1.08081
RAD51	1.02632	2.13642	0.0326451	1.00215	1.05108
TIMELESS	1.0187	2.0602	0.0393797	1.0009	1.0368
